# Supplementary material for: Nonreciprocity in CHIKV and MAYV Vaccine-Elicited Protection
Source: Vaccines (Basel). 2024 Aug 27;12(9):970. doi: 10.3390/vaccines12090970 (PMC11435824; doi:10.3390/vaccines12090970)
Supplement: Supplementary file 1 [file vaccines-12-00970-s001.zip]

Archive with 1 entries (1 files):
- vaccines-3140505-supplementary.pdf
